# Supplementary material for: The water relations and xylem attributes of albino redwood shoots (Sequioa sempervirens (D. Don.) Endl.)
Source: PLoS One. 2018 Mar 28;13(3):e0191836. doi: 10.1371/journal.pone.0191836 (PMC5873723; doi:10.1371/journal.pone.0191836)
Supplement: S1 File — (CSV) [file pone.0191836.s002.csv]

Title: The water relations and xylem attributes of albino redwood shoots (Sequioa sempervirens (D. Don.) Endl.)
Authors: Jarmila Pittermann, Joshua Cowan, Nathan Kaufman, Alex Baer, Elaine Zhang, David Kuty
1. Tracheid wall thickness, t (microns); tracheid lumen diameter, D (microns)
Stem Sample	Albino (t/D)^2	Green (t/D)^2
Sample1	0.0833933065	0.1326133566
Sample2	0.0752840875	0.2192806684
Sample3	0.0790443506	0.161034342
Sample4	0.0805330395	0.2062448549
Sample5	0.1840141648	0.2026571932
Sample6	0.0764272287	0.1829989511
Sample7	0.0932114854	0.1361233451
2. Growth ring width (microns) in green and albino redwood stems
Sample1	Ring1	Ring2	Ring3
AlbinoSample1	0.546	0.86
AlbinoSample2	0.348	0.176	0.142
AlbinoSample3	0.311	0.419
AlbinoSample4	0.21	0.397	0.576
AlbinoSample5	0.384
AlbinoSample6	0.759	0.53	0.795
AlbinoSample7		0.641
AlbinoSample8	0.463	0.925
AlbinoSample9	0.157	0.349	0.924
AlbinoSample10	0.137	0.167	0.295
GreenSample1	0.329	0.684	0.648
GreenSample2	0.317	0.264	1.296
GreenSample3	0.193	0.839
GreenSample4	0.274	1.033
GreenSample5	0.204	0.266	0.521
GreenSample6	0.707	0.477	0.439
GreenSample7	0.275	0.395	0.366
GreenSample8	0.901	1.111
GreenSample9	0.454	0.325	0.209
GreenSample10	0.493	0.782
GreenSample11	0.84	0.48	0.794
3. Tracheid mean lumen diameters and hydraulic lumen diameters (microns) from albino and green leaves (phyllodes)
	Albino, mean diameter	Albino, hydraulic diameter	Green, mean diameter	Green, hydraulic diameter
Sample1	15.4277490729	18.439520245	14.4778769095	16.0993331464
Sample2	16.6152239911	17.9500126924	14.7196367304	16.8746802802
Sample3	18.842491156	20.8919158824	11.7685141754	13.5953068632
Sample4	14.7035501334	16.0274083786	13.3026916859	14.9053416835
Sample5	17.3988825964	19.0211569953	12.5400245056	13.6730986571
Sample6	13.6622603151	14.7227942248	9.4157294569	13.1243874638
4. Tracheid mean lumen diameters and hydraulic lumen diameters (microns) from albino and green stems
	Albino, mean diameter	Albino, hydraulic diameter	Green, mean diameter	Green, hydraulic diameter
Sample1	16.4636909417	20.4550586285	13.4487197983	16.1718385008
Sample2	12.9164354136	16.9244383223	12.282921647	14.5236195118
Sample3	13.9058809509	16.384624568	13.9210517486	17.59634013
Sample4	9.81219425	13.0904116715	17.5383938532	19.8096056592
Sample5	9.557700059	13.3677571903	13.4747536444	16.507680264
Sample6	12.0688877647	14.329873427	13.6377238179	17.1160270429
Sample7	13.7049339226	17.1004166483	12.9378378466	15.6443324493
Sample8	13.9179697275	16.2762645063	15.0326952632	19.9427733754
Sample9	14.8807393702	17.9789329854	12.0218015441	15.3730797318
Sample10	13.2932197133	16.1911207334	13.462219009	15.7624138451
Sample11	14.9387203654	18.9970918062
5. Leaf area to xylem area ratios
	Albino, functional xylem area (mm^2)	Green, functional xylem area (mm^2)	Albino, leaf area (mm^2)	Green, leaf area (mm^2)	Albino, leaf:xylem	Green, leaf:xylem
Sample1	1.28	3.08	4086	16600	3192.1875	5389.6103896104
Sample2	1.27	1.72	5260	9250	4141.7322834646	5377.9069767442
Sample3	1.52	2.27	7330	13500	4822.3684210526	5947.1365638767
Sample4	0.96	1.21	3170	6680	3302.0833333333	5520.6611570248
Sample5	0.99	1.53	2880	9340	2909.0909090909	6104.5751633987
Sample6	1	1.68	3400	11700	3400	6964.2857142857
6. Stomatal Density (# of stomata/mm^2)
	Albino, abaxial side	Albino, adaxial side	Green, abaxial side	Green, adaxial side
Sample1	31.958	13.175	35.739	6.841
Sample2	37.959	10.688	33.89	1.256
Sample3	53.794	13.079	22.844	3.497
Sample4	34.181	1.911	27.237	3.628
Sample5	40.036	8.717	44.659	2.616
Sample6	33.12	3.725	37.877	1.57
Sample7	24.174	2.512	38.792	1.179
Sample8	24.826	9.204	38.675	2.887
6. Leaf chlorophyll content (mg/m^2)
	Green leaves	Albino leaves
Sample1	545	Chlorophyll not detectable
Sample2	991	Chlorophyll not detectable
Sample3	1074	Chlorophyll not detectable
Sample4	486	Chlorophyll not detectable
Sample5	718	Chlorophyll not detectable
7. Stem xylem and leaf specific conductivities
	Albino, Ks (mg mm-1 kPa s-1)	Albino, Kleaf (mg mm-2 kPa-1 s-1)	Green, Ks (mg mm-1 kPa s-1)	Green, Kleaf (mg mm-2 kPa-1 s-1)
Sample1	0.6744265184	9.88905881110653E-005	0.3594613142	2.61961792206106E-005
Sample2	0.6393055672	0.0001231899	0.723889847	5.3211221624921E-005
Sample3	2.5696629693	0.0003982847	0.7946443216	5.76994819374246E-005
Sample4	0.2660110203	3.85786206367397E-005	2.0846019031	0.0001511612
Sample5	0.1811974588	3.07732487338934E-005	0.5951507436	0.000043421
Sample6	0.4560836804	6.78985056407845E-005	0.5743724337	0.000041666
Sample7	0.6710808185	0.0002143426
8. Stem vulnerability to embolism
	Albino, P50 (MPa)	Green, P50 (MPa)
Sample1	-2.71	-2.71
Sample2	-3.78	-5.34
Sample3	-1.06	-5.72
Sample4	-0.98	-5.92
Sample5	-3.71	-3.81
9. Leaf gas exchange: dark respiration and assimilation
Albino, Dark respiration (umol/m^2 s)	Green, Dark respiration (umol/m^2 s)	Albino, Assimilation (umol/m^2 s)	Green, Assimilation (umol/m^2 s)
0.162	-0.434	-0.009	4.579
-0.085	-0.292	0.042	3.248
0.115	-0.353	-0.089	5.344
-0.121	-0.576	-0.875	3.565
-0.884	-0.566	-1.403	5.876
-1.270	-0.895	-0.193	4.523
-0.143	-1.043	-0.342
-0.264		-0.171
-0.208		-0.220
-0.241		-0.921
-0.091
-0.255
-1.020
10. In situ leaf stomatal conductance (mmol/m2 s)
	Albino Individual 1	Albino Individual 2	Albino Individual 3	Albino Individual 4	Green Individual 1	Green Individual 2	Green Individual 3
Time of Day
09:00:00 AM			105	115.6			174
10:00:00 AM	152	200.1	155	130	27.7	54.6	140
11:00:00 AM	90.1	149.7	123.5	245	91.9	81.1	151.5
12:00:00 PM	420	394.9	380.1	360.1	163.2	131.4	157.9
01:00:00 PM	221.1	159	196	268.1	61.1	97.2	203.7
02:00:00 PM	115.9	527.9	241.9	229.9	34.8	86.3	86.1
03:00:00 PM	114	209.1	260.9	347.2	40.5	36.6	121.8
04:00:00 PM	62.9	300.5	140.1	145.6	39.1	103.4	129.2
05:00:00 PM	53.2	256.5	226.3	120	39.5	59.2	131.1
11. In situ leaf water potential (MPa)
09:00:00 AM				-0.2			-0.5
10:00:00 AM	-0.26	-0.34	-0.38	-0.33	-0.1	-0.3	-0.39
11:00:00 AM	-0.27	-0.45	-0.42	-0.08	-0.27	-0.8	-0.4
12:00:00 PM	-0.38	-0.52	-0.48	-0.62	-0.49	-0.62	-0.38
01:00:00 PM	-0.49	-0.75	-0.57	-0.52	-0.39	-0.92	-0.45
02:00:00 PM	-0.44	-0.65	-0.6	-0.52	-0.39	-0.85	-0.55
03:00:00 PM	-0.85	-0.71	-0.66	-0.65	-0.8	-0.5	-0.69
04:00:00 PM	-0.45	-0.45	-0.57	-0.68	-0.5	-0.52	-0.49
05:00:00 PM	-0.46	-0.61	-0.66	-0.49	-0.44	-0.62	-0.5
11. In situ leaf temperature (deg. Celsius)
09:00:00 AM			15	15			15
10:00:00 AM	15.6	16.5	16.8	17	16	17	16.8
11:00:00 AM	16	16.5	18.6	18.8	16	18.3	18.5
12:00:00 PM	19.5	20	18.9	19	19.6	20	19.5
01:00:00 PM	19.8	20.3	19.1	19.1	19.8	20.8	19.2
02:00:00 PM	21.5	21.7	19.3	19.4	21.7	21.6	19.5
03:00:00 PM	21.6	22.6	19.1	19.1	21.1	2.2	19
04:00:00 PM	20.5	20.4	19.1	19.5	20.8	21.4	19
05:00:00 PM	19.5	19.6	18.8	19.1	19.7	19.6	18.6
